# Supplementary material for: Pharmacological Effects of Agastache rugosa against Gastritis Using a Network Pharmacology Approach
Source: Biomolecules. 2020 Sep 9;10(9):1298. doi: 10.3390/biom10091298 (PMC7565599; doi:10.3390/biom10091298)
Supplement: Supplementary file 1 [file biomolecules-10-01298-s001.zip]

Archive with 4 entries (4 files):
- gastritis_supplementary_table1.pdf
- gastritis_supplementary_table2.pdf
- gastritis_supplementary_table3.pdf
- gastritis_supplementary_table4.pdf
